# Supplementary material for: Selection of Novel Reference Genes by RNA-Seq and Their Evaluation for Normalising Real-Time qPCR Expression Data of Anthocyanin-Related Genes in Lettuce and Wild Relatives
Source: Int J Mol Sci. 2023 Feb 3;24(3):3052. doi: 10.3390/ijms24033052 (PMC9917471; doi:10.3390/ijms24033052)
Supplement: Supplementary file 1 [file ijms-24-03052-s001.zip]

Archive with 1 entries (1 files):
- ijms-2101271-supplementary.xlsx
