# Supplementary material for: Selection of Novel Reference Genes by RNA-Seq and Their Evaluation for Normalising Real-Time qPCR Expression Data of Anthocyanin-Related Genes in Lettuce and Wild Relatives
Source: Int J Mol Sci. 2023 Feb 3;24(3):3052. doi: 10.3390/ijms24033052 (PMC9917471; doi:10.3390/ijms24033052)
Supplement: Supplementary file 1 [file ijms-24-03052-s001.zip › ijms-2101271-supplementary.xlsx]

## Sheet: Table S1
Table S1. Characteristics of the primer pairs used in the real-time qPCR (quantitative PCR) reactions.
Name	Primer sequence (5' - 3')	F 3'-Duplex formation (ΔG)	R 3'- Duplex formation (ΔG)	F-R 3'-Duplex formation (ΔG)	F Hairpin (maximum ΔG)‡	R Hairpin (maximum ΔG) ‡	F Internal stability (5' - 3')	R Internal stability (5' - 3')	Tm (°C)‡‡	ΔTm (°C)
ADF2	F-TTGGAGAACCAGCAGAAAC	No	No	No	1 (-0.5)	6 (-2.7)	-8.5 → -6.7	-8.1 → -6.7	64.8	0.4
	R-CCATCAAGCTCTCTCTTGAAC								65.2
CYB5	F-GCACGCTACGAAAGAGG	No	No	No	No	1 (1.4)	-9.9 → -7.9	-8.2 → -8.5	64.0	0.0
	R-CAGGATGATCATCTAGAAAAGG								64.0
iPGAM	F-GGGAGATGTTTCAATTCCAAG	No	No	No	1 (-0.2)	1 (0.8)	-9.4 → -8.5	-9.6 → -8.2	66.9	0.4
	R-CCCATTAGAGAAAGATGAGCAG								66.5
SCL13	F-AGTCGGTTAGCACGGTTA	1 (-1.0)	No	No	No	1 (-0.7)	-8.1 → -7.3	-8.4 → -7.0	62.7	0.0
	R-TTCGTGTTCGATTCTTGTT								62.7
TRXL3-3	F-TGGTGTCGTGTTTGTGCAGAG	No	No	1 (-1.6)	No	No	-8.2 → -6.7	-10.0 → -8.4	71.9	0.3
	R-GTTGGGTTGTTTCTGGGCATT								71.6
VHA-H	F-TGCAAGTGATGATGTTTTGA	No	No	No	1 (0.7)	1 (0.7)	-8.8 → -7.3	-8.5 → -7.6	64.6	0.2
	R-TGCTTGAACAAATGAAGACC								64.8
‡³2 bp.
‡‡Tm: Melting temperature.

## Sheet: Table S2
Table S2. Log2FC (fold change) values of six candidate reference genes (RGs) for three different experiments: green vs. red, leaf vs. stem, and drought stress.
Gene	Green vs. red	Leaf vs. stem	Drougth stressa
			'Romired'			'Morada de Belchite'			L. homblei
			C vs. DI-1	C vs. DI-2		C vs. DI-1	C vs. DI-2		C vs. DI-1	C vs. DI-2
ADF2	0.297887	-0.286489	-0.535718	-0.676505		0.514652	-0.234487		-0.27563	-0.274016
CYB5	-0.0821976	-0.146064	-0.174846	-0.109331		0.231272	0.0945193		0.0514771	0.0675681
iPGAM	0.0414154	-0.241075	0.263159	0.48684		0.226268	0.117239		0.458194	0.451084
SCL13	0.172678	-0.37194	-0.228292	-0.0181953		0.631885	0.626119		0.591136	1.03306
TRXL3-3	0.240941	-0.458587	0.0349323	0.0414318		0.0895344	-0.215366		0.23888	0.334752
VHA-H	-0.207869	-0.165924	0.151557	0.474829		0.407565	0.210342		-0.245968	-0.0885896
aC: Control (full irrigation, week 1: 1350 mL, weeks 2-3: 2100 mL/each), DI-1 (Deficit Irrigation 1, week 1: 450 mL, weeks 2-3: 150 mL/each); DI-2 (weeks 1-3: 0 mL).

## Sheet: Table S3
Table S3. Cq (quantification cycle), efficiency and corrected Cq (CqE) values for six candidate reference genes (RGs) in three different experiments: green vs. red, leaf vs. stem, and drought stress.
Experiment	Accession	Condition	Biological replicate	Technical replicate	ADF2				CYB5				iPGAM				SCL13				TRXL3-3				VHA-H
					Cq	Efficiency	CqE		Cq	Efficiency	CqE		Cq	Efficiency	CqE		Cq	Efficiency	CqE		Cq	Efficiency	CqE		Cq	Efficiency	CqE
Green vs. red	'Begoña'	Green	BR1	TR1	32.2704	1.84162	28.4295		32.3703	1.87824	29.437		34.7634	1.91694	32.6361		37.2228	1.37881	17.2499		34.5189	1.88622	31.6019		33.5003	1.90412	31.1261
				TR2	33.266	1.87675	30.2133		32.1527	1.92459	30.3698		36.0885	1.85893	32.2801		37.2428	1.38338	17.4371		34.9487	1.79503	29.4971		32.6828	1.89095	30.0391
			BR2	TR1	32.5433	1.85706	29.0619		31.3804	1.92477	29.6446		37.642	1.70128	28.8572		36.6813	1.44583	19.5106		35.518	1.83441	31.0895		31.6676	1.94392	30.3682
				TR2	32.9661	1.88491	30.1474		31.3765	1.92567	29.6621		37.2291	1.73075	29.4628		37.0741	1.38292	17.3401		35.6162	1.83763	31.2657		31.929	1.90782	29.7555
			BR3	TR1	34.8468	1.81506	29.9688		33.6868	1.86274	30.2314		36.9819	1.76609	30.3458		38	1.29246	14.0646		35.4396	1.83765	31.111		35.6192	1.74412	28.5844
				TR2	34.236	1.87472	31.0409		33.554	1.91216	31.3799		37.9612	1.70105	29.0945		37.6582	1.31922	15.0514		35.4459	1.84189	31.2346		36.0236	1.66279	26.4272
	'Romired'	Red	BR1	TR1	31.4306	1.85463	28.0088		31.3023	1.91891	29.4331		37.3113	1.71679	29.0921		35.8689	1.52836	21.9511		35.1192	1.8364	30.7955		33.3859	1.91731	31.3522
				TR2	31.9354	1.87254	28.9015		31.5372	1.90378	29.2939		37.0517	1.74025	29.6152		34.9376	1.60651	23.8949		35.1934	1.842	31.0151		33.0434	1.85232	29.3867
			BR2	TR1	33.1292	1.85298	29.48		32.1019	1.90491	29.8459		36.4626	1.82239	31.5705		36.2822	1.4937	21.0034		36.2812	1.74399	29.1117		31.8304	1.92815	30.1504
				TR2	32.6526	1.86097	29.2585		32.1639	1.91662	30.1878		36.0054	1.86571	32.395		36.8733	1.41664	18.528		35.7763	1.83435	31.3138		31.767	1.91671	29.8174
			BR3	TR1	32.5241	1.86274	29.1879		32.2734	1.89072	29.6572		38	1.68599	28.6368		36.8777	1.42471	18.8324		34.8205	1.8521	30.961		32.0596	1.92625	30.3219
				TR2	32.6095	1.85238	29.0021		31.9246	1.92453	30.1531		37.4988	1.71063	29.044		36.781	1.42685	18.8626		34.7104	1.87597	31.5044		31.5704	1.75807	25.6979
Leaf vs. stem	L. squarrosa	Leaf	BR1	TR1	32.6917	1.85435	29.1255		32.7374	1.93928	31.2813		36.5905	1.74137	29.2804		37.6429	1.27484	13.1868		34.192	1.89244	31.4651		32.2515	1.926	30.4973
				TR2	32.675	1.87542	29.6433		32.7347	1.92652	30.9671		36.5589	1.74498	29.3645		37.2698	1.31435	14.6974		34.0529	1.88923	31.2538		32.4902	1.89312	29.9159
			BR2	TR1	32.1804	1.83965	28.3003		32.106	1.93682	30.6192		36.6743	1.74166	29.3564		35.735	1.49272	20.6528		34.8695	1.84775	30.8863		33.709	1.93807	32.1794
				TR2	32.6747	1.8689	29.4789		32.1088	1.90772	29.9207		36.7154	1.7375	29.2626		35.845	1.47244	20.009		34.7878	1.88964	31.9392		34.2547	1.83793	30.0783
			BR3	TR1	35.1044	1.85093	31.1816		34.0588	1.91894	32.0257		37.4003	1.69259	28.3955		38	1.20465	10.2074		36.0931	1.80842	30.8499		36.1372	1.76082	29.4969
				TR2	35.6755	1.80865	30.4995		34.0671	1.85624	30.4008		37.0397	1.71227	28.7394		37.3467	1.29488	13.9235		35.8914	1.81111	30.7545		35.8078	1.82298	31.0203
		Stem	BR1	TR1	32.1167	1.83678	28.172		31.5184	1.90047	29.1974		36.2663	1.75708	29.4911		37.6134	1.25048	12.1298		34.846	1.87653	31.6425		32.3777	1.92556	30.6061
				TR2	32.5594	1.88246	29.7143		31.7829	1.91078	29.6903		35.5129	1.82754	30.8928		37.629	1.24702	11.9841		34.6635	1.85526	30.9067		32.0307	1.88214	29.2241
			BR2	TR1	31.1349	1.83391	27.2405		31.9831	1.88546	29.2618		35.8559	1.78858	30.0766		37.7395	1.24889	12.1009		34.0589	1.85897	30.4658		33.1228	1.90012	30.6746
				TR2	31.4331	1.84064	27.6676		31.9254	1.87454	28.9414		35.9332	1.82376	31.1509		37.5274	1.27964	13.35		34.0993	1.87068	30.8109		32.6159	1.86801	29.4034
			BR3	TR1	31.7066	1.8475	28.0786		30.9978	1.89813	28.6599		37.6576	1.66348	27.6485		34.5407	1.58616	22.9883		35.0271	1.84185	30.8643		35.2913	1.8453	31.1923
				TR2	32.5601	1.85565	29.041		30.9848	1.87967	28.2109		36.8535	1.71509	28.6826		35.5161	1.54136	22.1694		34.4759	1.87986	31.3945		34.4698	1.88989	31.6537
Drought stress	'Romired'	C	BR1	TR1	35.8735	1.68013	26.854		34.9607	1.84281	28.1999		NA	NA	NA		36.8609	1.41379	18.4145		36.445	1.70281	27.9868		36.5724	1.6634	26.8491
				TR2	36.244	1.62342	25.336		34.6698	1.87835	27.6256		NA	NA	NA		37.6496	1.28658	13.6874		35.7108	1.79803	30.2263		36.4468	1.62795	25.6243
			BR2	TR1	33.977	1.79241	28.6054		34.0822	1.91077	29.8873		36.9953	1.63993	26.401		35.001	1.6017	23.7868		36.9212	1.66671	27.211		36.1708	1.70833	27.9451
				TR2	33.7899	1.79809	28.6019		33.6155	1.91932	29.5306		37.0292	1.60619	25.3148		34.4366	1.6431	24.671		37.074	1.68047	27.7635		36.1158	1.70774	27.8846
			BR3	TR1	33.1036	1.84811	29.3316		32.6911	1.91995	29.1415		36.4975	1.679	27.2858		35.2841	1.58407	23.4158		34.0929	1.86405	30.6304		34.9743	1.77223	28.8737
				TR2	33.6395	1.80949	28.7816		33.0705	1.90191	28.9644		36.3962	1.67446	27.0677		33.9968	1.63876	24.2262		34.2801	1.82407	29.7264		35.2607	1.78958	29.6056
		DI-1	BR1	TR1	34.212	1.7923	28.8002		34.0177	1.92554	28.2299		36.6456	1.67042	27.1254		35.4679	1.56402	22.8859		34.96	1.82361	30.3033		34.6279	1.8402	30.4678
				TR2	33.5482	1.79987	28.4454		34.0502	1.88367	28.4045		36.6813	1.63448	26.0008		35.6231	1.521	21.5528		35.2253	1.80642	30.0518		34.7241	1.83758	30.4811
			BR2	TR1	33.801	1.78617	28.2871		34.2281	1.89406	28.2387		36.2581	1.70038	27.7686		36.1176	1.48436	20.5813		34.5769	1.82477	30.0029		33.7709	1.83704	29.63
				TR2	33.8894	1.79545	28.6143		33.7955	1.89582	28.0928		36.2301	1.68585	27.2986		35.559	1.52598	21.6816		34.7463	1.81518	29.8856		33.6308	1.85322	29.9327
			BR3	TR1	32.2412	1.81962	27.8447		33.5585	1.92226	28.196		35.2294	1.75334	28.5396		34.9353	1.59452	23.5157		33.0986	1.88009	30.1461		33.3276	1.91174	31.1576
				TR2	32.4992	1.84544	28.7282		33.3712	1.88966	28.1167		35.3093	1.73691	28.1246		34.8978	1.57905	22.9997		32.8709	1.88842	30.1485		33.1611	1.86277	29.7605
		DI-2	BR1	TR1	33.9761	1.78833	28.4928		35.0024	1.83806	28.6105		35.2368	1.74088	28.183		36.8578	1.39323	17.6341		34.1162	1.86588	30.6997		35.2822	1.76503	28.9206
				TR2	34.4492	1.77252	28.4483		35.5968	1.81554	27.6981		35.3598	1.74693	28.4584		36.464	1.45474	19.7185		34.0323	1.82197	29.455		35.6049	1.7397	28.4427
			BR2	TR1	37.0911	1.55033	23.4629		38	1.58344	29.549		36.4187	1.6743	27.0793		38	1.25971	12.6577		37.5743	1.63715	26.7221		37.6189	1.55428	23.935
				TR2	38	1.43966	19.9777		37.6876	1.6314	30.4517		37.3484	1.58286	24.7445		38.8968	1.13197	6.95633		38	1.57106	24.7662		38	1.5249	23.1311
			BR3	TR1	36.0205	1.6616	26.3876		35.3307	1.81902	28.3048		36.1067	1.69456	27.474		35.9268	1.50924	21.334		34.9387	1.82189	30.2371		34.8925	1.83137	30.4584
				TR2	35.9717	1.6341	25.4859		35.5125	1.8241	28.6565		36.0858	1.67563	26.8733		34.9659	1.59003	23.3941		34.9597	1.82329	30.2941		34.9372	1.81317	29.994
	'Morada de Belchite'	C	BR1	TR1	33.5026	1.86497	30.1238		34.0444	1.91538	31.921		34.2133	1.84894	30.3368		36.3555	1.45836	19.7899		34.4206	1.8308	30.0311		34.5168	1.84533	30.5086
				TR2	33.531	1.81368	28.8005		33.7321	1.89501	31.108		34.516	1.83254	30.1617		35.701	1.54346	22.3549		34.4804	1.83136	30.0985		34.6783	1.76511	28.4279
			BR2	TR1	31.7742	1.87325	28.7728		31.943	1.94193	30.5852		35.2872	1.75168	28.5381		37.6777	1.23358	11.4109		34.8545	1.82778	30.3266		33.6822	1.90376	31.2859
				TR2	31.9486	1.85077	28.3743		32.0965	1.91482	30.081		35.7492	1.72948	28.2541		37.5188	1.30356	14.3493		34.5923	1.81648	29.7889		33.4991	1.90693	31.1962
			BR3	TR1	32.6846	1.84323	28.8355		31.7573	1.9349	30.2412		35.0775	1.77116	28.9282		34.7519	1.61785	24.1206		34.6926	1.82547	30.1225		32.9515	1.84477	29.1107
				TR2	33.1669	1.79665	28.0364		31.8495	1.91114	29.7612		35.5166	1.73225	28.1521		34.5898	1.62006	24.076		34.5278	1.84959	30.6333		32.7657	1.89003	30.0924
		DI-1	BR1	TR1	34.2661	1.77583	28.3891		32.2093	1.92584	30.4537		34.7998	1.81852	30.0241		35.559	1.58683	23.6876		35.7726	1.75405	29.0004		34.3987	1.86482	30.9256
				TR2	34.2363	1.80611	29.1996		32.6799	1.90254	30.3246		34.7747	1.83014	30.3219		35.4819	1.53213	21.8405		34.7146	1.82849	30.2245		34.4841	1.83643	30.2392
			BR2	TR1	33.8583	1.82363	29.3488		33.9049	1.93464	32.2796		NA	NA	NA		38.359	1.17208	8.78699		35.4487	1.82626	30.8011		35.3798	1.77768	29.3652
				TR2	34.542	1.78083	28.7579		33.8741	1.90851	31.5857		NA	NA	NA		37.7956	1.28396	13.6289		35.3113	1.82022	30.513		35.3165	1.75445	28.6423
			BR3	TR1	33.5131	1.81995	28.9521		34.7488	1.87889	31.6173		35.5651	1.76294	29.0917		36.4666	1.43339	18.9418		35.4232	1.81259	30.3949		34.7668	1.85277	30.9315
				TR2	34.0116	1.79183	28.6185		34.4756	1.88866	31.6266		34.5398	1.84015	30.3888		35.9647	1.46781	19.9124		35.2851	1.8183	30.4366		34.8027	1.85145	30.9277
		DI-2	BR1	TR1	37.3625	1.53005	22.9247		35.4493	1.84229	31.2486		NA	NA	NA		36.8255	1.43841	19.3139		36.9692	1.67409	27.4822		37.5416	1.58041	24.7887
				TR2	37.5505	1.50043	21.9813		35.5836	1.82209	30.8009		NA	NA	NA		36.8371	1.3782	17.0478		35.6446	1.7875	29.8682		36.9181	1.63812	26.2871
			BR2	TR1	35.4704	1.65532	25.7908		33.8526	1.88471	30.9528		35.7192	1.69209	27.1039		36.3904	1.422	18.4833		34.8117	1.82862	30.3126		34.9083	1.82672	30.3443
				TR2	35.1201	1.69062	26.6053		33.757	1.90511	31.3898		35.2795	1.74674	28.3882		36.1693	1.50807	21.4376		34.9399	1.83002	30.4628		35.1505	1.80141	29.8471
			BR3	TR1	36.3785	1.61561	25.1767		34.9544	1.86114	31.3257		37.059	1.63754	26.3686		37.7337	1.28284	13.5592		NA	NA	NA		36.0499	1.72399	28.3264
				TR2	36.5111	1.60777	25.0123		34.5157	1.86747	31.1015		38	1.50213	22.3065		37.8187	1.25118	12.2262		NA	NA	NA		35.9077	1.73011	28.3982
	L. homblei	C	BR1	TR1	32.5629	1.83877	28.6144		31.2228	1.87019	30.832		35.9212	1.73241	28.4775		36.6898	1.42939	18.9099		35.4103	1.81136	30.3492		33.9362	1.87684	30.8245
				TR2	32.66	1.86262	29.307		31.6163	1.83246	31.5311		36.0418	1.71155	27.9433		36.7654	1.4059	18.07		35.4157	1.82609	30.7677		33.8701	1.89573	31.2538
			BR2	TR1	32.6318	1.85772	29.1575		32.219	1.90215	31.8379		35.8094	1.72426	28.1452		35.8886	1.52457	21.8346		36.5326	1.68833	27.604		34.5082	1.81912	29.789
				TR2	32.8175	1.83752	28.8059		32.2993	1.88463	31.6187		36.1226	1.71053	27.9748		35.7552	1.53623	22.1467		36.5619	1.70456	28.1306		34.1607	1.82018	29.5176
			BR3	TR1	33.0753	1.83756	29.0333		31.4397	1.90119	30.7646		39.0877	1.36151	17.402		37.8397	1.31001	14.7413		36.5767	1.69752	27.9238		33.4365	1.90662	31.13
				TR2	32.9961	1.85731	29.4726		31.5203	1.89069	30.6713		39.2621	1.35432	17.1798		37.8438	1.28366	13.6339		36.0108	1.73288	28.5627		33.3334	1.82069	28.8163
		DI-1	BR1	TR1	32.759	1.84322	28.901		30.6102	1.89505	32.1556		35.3515	1.7369	28.1581		33.908	1.69527	25.8215		35.278	1.8163	30.3744		32.9604	1.92334	31.1018
				TR2	32.5827	1.87346	29.5104		30.585	1.90357	31.1065		35.3999	1.74449	28.4192		34.4951	1.65502	25.0726		35.153	1.82941	30.6315		32.6578	1.88067	29.7594
			BR2	TR1	32.0137	1.74919	25.825		30.909	1.88375	31.5406		35.0301	1.8135	30.083		34.1889	1.68274	25.6694		35.364	1.82594	30.7186		34.2992	1.84557	30.3227
				TR2	31.6511	1.86194	28.385		30.9719	1.87519	31.1873		34.6125	1.82562	30.0571		34.8054	1.60081	23.626		35.3866	1.81469	30.4226		33.7854	1.89825	31.2403
			BR3	TR1	32.9642	1.82976	28.7334		30.9372	1.88086	31.639		33.1912	1.88117	30.2581		35.8321	1.52895	21.9486		35.2861	1.81822	30.4353		35.645	1.72386	28.0044
				TR2	32.4225	1.84411	28.6267		31.099	1.87138	30.6388		34.805	1.81448	29.9169		35.7163	1.53307	22.0162		35.8676	1.77739	29.7614		35.2596	1.78898	29.5877
		DI-2	BR1	TR1	33.7615	1.76953	27.7981		31.5431	1.87518	30.7385		34.2034	1.82067	29.5679		34.1276	1.68663	25.737		34.2499	1.85772	30.6033		32.3743	1.92603	30.614
				TR2	33.5108	1.78365	27.976		31.6487	1.83423	30.6274		34.0134	1.83869	29.8869		33.7666	1.70328	25.9435		34.3935	1.82843	29.9431		32.432	1.87757	29.4763
			BR2	TR1	34.9201	1.70381	26.8454		32.7975	1.8673	25.1963		NA	NA	NA		33.8492	1.72778	26.7043		35.2359	1.84408	31.1097		33.4906	1.8919	30.8059
				TR2	34.6684	1.73372	27.5224		32.6376	1.90927	26.6117		NA	NA	NA		33.839	1.71007	26.1932		34.9285	1.83396	30.5612		33.1045	1.90072	30.6727
			BR3	TR1	32.419	1.84383	28.6164		30.5028	1.90256	30.4963		32.1048	1.92178	30.2569		34.2915	1.69449	26.0907		34.5518	1.82297	29.9318		32.2726	1.92236	30.4293
				TR2	32.2961	1.87014	29.1681		30.3751	1.92308	30.796		33.5861	1.9132	31.4362		34.4473	1.64948	24.8713		34.6989	1.82883	30.2199		31.8133	1.8989	29.4326

## Sheet: Table S4
Table S4. Comprehensive stability rankings of six candidate reference genes (RGs) combining geNorm + NormFinder and BestKeeper + ΔCt results for three different experiments: green vs. red, leaf vs. stem, and drought stress.
	Green vs. red			Leaf vs. stem			Drought stress
Ranking	geNorm + NormFinder	BestKeeper + ΔCt		geNorm + NormFinder	BestKeeper + ΔCt		geNorm + NormFinder	BestKeeper + ΔCt
1	CYB5 = TRXL3-3	CYB5		TRXL3-3 = ADF2	TRXL3-3		TRXL3-3 = ADF2	TRXL3-3 = SCL13
2	ADF2	TRXL3-3 = ADF2		CYB5 = VHA-H	CYB5 = iPGAM		CYB5 = iPGAM	iPGAM
3	VHA-H	SCL13		iPGAM	ADF2		SCL13	ADF2
4	iPGAM	iPGAM		SCL13	SCL13 = VHA-H		VHA-H	CYB5
5	SCL13	VHA-H						VHA-H
